# Supplementary material for: Poly(3-hydroxybutyrate) Production from Lignocellulosic Wastes Using Bacillus megaterium ATCC 14581
Source: Polymers (Basel). 2023 Nov 22;15(23):4488. doi: 10.3390/polym15234488 (PMC10708134; doi:10.3390/polym15234488)
Supplement: Supplementary file 1 [file polymers-15-04488-s001.zip]

Archive with 1 entries (1 files):
- polymers-2674135-supplementary.pdf
